# Supplementary material for: Comprehensive Analysis of Stability and Variability of DNA Minimal I-Motif Structures
Source: Molecules. 2025 Apr 18;30(8):1831. doi: 10.3390/molecules30081831 (PMC12029255; doi:10.3390/molecules30081831)
Supplement: Supplementary file 1 [file molecules-30-01831-s001.zip]

Archive with 1 entries (1 files):
- molecules-3554771-supplementary.pdf
